# Supplementary material for: Facial Skin Microbiota-Mediated Host Response to Pollution Stress Revealed by Microbiome Networks of Individual
Source: mSystems. 2021 Jul 27;6(4):e00319-21. doi: 10.1128/mSystems.00319-21 (PMC8407115; doi:10.1128/mSystems.00319-21)
Supplement: TABLE S2 [file msystems.00319-21-st002.xlsx]

## Sheet: supplementtable 2c
Skin indices	X	Y	M		a	b	c	indirect	total
Catalase activity	Location	Catalase activity	assortativity	coefficent	-0.55	0.006	0.811	-0.004	0.808
Catalase activity	Location	Catalase activity	assortativity	pvalue	0.028	0.961	0.001	0.961	0.001
Catalase activity	Location	Catalase activity	average_path	coefficent	1.331	-0.135	0.988	-0.18	0.808
Catalase activity	Location	Catalase activity	average_path	pvalue	0	0.362	0.001	0.368	0.001
Catalase activity	Location	Catalase activity	chao1	coefficent	-0.356	0.037	0.821	-0.013	0.808
Catalase activity	Location	Catalase activity	chao1	pvalue	0.164	0.811	0.001	0.816	0.001
Catalase activity	Location	Catalase activity	diameter	coefficent	0.793	-0.238	0.996	-0.189	0.808
Catalase activity	Location	Catalase activity	diameter	pvalue	0.001	0.111	0	0.116	0.001
Catalase activity	Location	Catalase activity	diversity_coverage	coefficent	0.132	0.034	0.803	0.005	0.808
Catalase activity	Location	Catalase activity	diversity_coverage	pvalue	0.61	0.701	0.001	0.741	0.001
Catalase activity	Location	Catalase activity	diversity_fisher	coefficent	-0.342	0.009	0.811	-0.003	0.808
Catalase activity	Location	Catalase activity	diversity_fisher	pvalue	0.183	0.956	0.001	0.956	0.001
Catalase activity	Location	Catalase activity	diversity_gini_simpson	coefficent	0.193	0.09	0.791	0.017	0.808
Catalase activity	Location	Catalase activity	diversity_gini_simpson	pvalue	0.456	0.273	0.001	0.49	0.001
Catalase activity	Location	Catalase activity	diversity_inverse_simpson	coefficent	0.12	0.085	0.798	0.01	0.808
Catalase activity	Location	Catalase activity	diversity_inverse_simpson	pvalue	0.645	0.331	0.001	0.651	0.001
Catalase activity	Location	Catalase activity	diversity_shannon	coefficent	0.02	0.077	0.806	0.002	0.808
Catalase activity	Location	Catalase activity	diversity_shannon	pvalue	0.939	0.435	0.001	0.938	0.001
Catalase activity	Location	Catalase activity	edgenumber	coefficent	-1.568	-0.014	0.786	0.022	0.808
Catalase activity	Location	Catalase activity	edgenumber	pvalue	0	0.943	0.043	0.943	0.001
Catalase activity	Location	Catalase activity	evenness_bulla	coefficent	0.08	0.131	0.797	0.01	0.808
Catalase activity	Location	Catalase activity	evenness_bulla	pvalue	0.76	0.199	0.001	0.734	0.001
Catalase activity	Location	Catalase activity	evenness_camargo	coefficent	0.152	0.104	0.792	0.016	0.808
Catalase activity	Location	Catalase activity	evenness_camargo	pvalue	0.559	0.287	0.001	0.584	0.001
Catalase activity	Location	Catalase activity	evenness_evar	coefficent	-0.121	0.032	0.812	-0.004	0.808
Catalase activity	Location	Catalase activity	evenness_evar	pvalue	0.642	0.817	0.001	0.837	0.001
Catalase activity	Location	Catalase activity	evenness_pielou	coefficent	0.196	0.11	0.786	0.021	0.808
Catalase activity	Location	Catalase activity	evenness_pielou	pvalue	0.45	0.194	0.001	0.402	0.001
Catalase activity	Location	Catalase activity	evenness_simpson	coefficent	0.356	0.137	0.759	0.049	0.808
Catalase activity	Location	Catalase activity	evenness_simpson	pvalue	0.164	0.18	0.001	0.274	0.001
Catalase activity	Location	Catalase activity	mean_betweenness	coefficent	-1.087	-0.207	0.582	0.225	0.808
Catalase activity	Location	Catalase activity	mean_betweenness	pvalue	0	0.076	0.031	0.11	0.001
Catalase activity	Location	Catalase activity	mean_degree	coefficent	-1.424	0.016	0.83	-0.022	0.808
Catalase activity	Location	Catalase activity	mean_degree	pvalue	0	0.928	0.013	0.928	0.001
Catalase activity	Location	Catalase activity	nodenumber	coefficent	-1.522	-0.018	0.78	0.027	0.808
Catalase activity	Location	Catalase activity	nodenumber	pvalue	0	0.928	0.04	0.928	0.001
Catalase activity	Location	Catalase activity	observed_alpha	coefficent	-0.743	0.052	1.635	-0.019	1.616
Catalase activity	Location	Catalase activity	observed_alpha	pvalue	0.293	1.736	0.001	1.738	0.001
Catalase activity	Location	Catalase activity	transitivity	coefficent	-0.144	0.158	0.831	-0.023	0.808
Catalase activity	Location	Catalase activity	transitivity	pvalue	0.58	0.237	0	0.606	0.001
Catalase activity	Location	Catalase activity	vulnerability	coefficent	-1.566	-0.096	0.657	0.151	0.808
Catalase activity	Location	Catalase activity	vulnerability	pvalue	0	0.608	0.097	0.608	0.001
Catalase activity	Location	assortativity	Catalase activity	coefficent	0.808	0.007	-0.556	0.006	-0.55
Catalase activity	Location	assortativity	Catalase activity	pvalue	0.001	0.961	0.071	0.961	0.028
Catalase activity	Location	average_path	Catalase activity	coefficent	0.808	-0.089	1.403	-0.072	1.331
Catalase activity	Location	average_path	Catalase activity	pvalue	0.001	0.36	0	0.38	0
Catalase activity	Location	chao1	Catalase activity	coefficent	0.808	0.043	-0.391	0.034	-0.356
Catalase activity	Location	chao1	Catalase activity	pvalue	0.001	0.815	0.199	0.814	0.164
Catalase activity	Location	diameter	Catalase activity	coefficent	0.808	-0.239	0.987	-0.193	0.793
Catalase activity	Location	diameter	Catalase activity	pvalue	0.001	0.123	0	0.164	0.001
Catalase activity	Location	diversity_coverage	Catalase activity	coefficent	0.808	0.041	0.099	0.033	0.132
Catalase activity	Location	diversity_coverage	Catalase activity	pvalue	0.001	0.713	0.727	0.712	0.61
Catalase activity	Location	diversity_fisher	Catalase activity	coefficent	0.808	0.01	-0.35	0.008	-0.342
Catalase activity	Location	diversity_fisher	Catalase activity	pvalue	0.001	0.956	0.232	0.956	0.183
Catalase activity	Location	diversity_gini_simpson	Catalase activity	coefficent	0.808	0.106	0.107	0.086	0.193
Catalase activity	Location	diversity_gini_simpson	Catalase activity	pvalue	0.001	0.31	0.704	0.336	0.456
Catalase activity	Location	diversity_inverse_simpson	Catalase activity	coefficent	0.808	0.101	0.038	0.082	0.12
Catalase activity	Location	diversity_inverse_simpson	Catalase activity	pvalue	0.001	0.389	0.897	0.412	0.645
Catalase activity	Location	diversity_shannon	Catalase activity	coefficent	0.808	0.092	-0.055	0.075	0.02
Catalase activity	Location	diversity_shannon	Catalase activity	pvalue	0.001	0.47	0.856	0.474	0.939
Catalase activity	Location	edgenumber	Catalase activity	coefficent	0.808	-0.006	-1.563	-0.005	-1.568
Catalase activity	Location	edgenumber	Catalase activity	pvalue	0.001	0.943	0	0.943	0
Catalase activity	Location	evenness_bulla	Catalase activity	coefficent	0.808	0.156	-0.047	0.126	0.08
Catalase activity	Location	evenness_bulla	Catalase activity	pvalue	0.001	0.26	0.886	0.265	0.76
Catalase activity	Location	evenness_camargo	Catalase activity	coefficent	0.808	0.124	0.051	0.1	0.152
Catalase activity	Location	evenness_camargo	Catalase activity	pvalue	0.001	0.294	0.857	0.314	0.559
Catalase activity	Location	evenness_evar	Catalase activity	coefficent	0.808	0.038	-0.152	0.031	-0.121
Catalase activity	Location	evenness_evar	Catalase activity	pvalue	0.001	0.817	0.603	0.816	0.642
Catalase activity	Location	evenness_pielou	Catalase activity	coefficent	0.808	0.13	0.091	0.105	0.196
Catalase activity	Location	evenness_pielou	Catalase activity	pvalue	0.001	0.256	0.766	0.277	0.45
Catalase activity	Location	evenness_simpson	Catalase activity	coefficent	0.808	0.159	0.228	0.129	0.356
Catalase activity	Location	evenness_simpson	Catalase activity	pvalue	0.001	0.213	0.441	0.267	0.164
Catalase activity	Location	mean_betweenness	Catalase activity	coefficent	0.808	-0.174	-0.947	-0.14	-1.087
Catalase activity	Location	mean_betweenness	Catalase activity	pvalue	0.001	0.079	0	0.125	0
Catalase activity	Location	mean_degree	Catalase activity	coefficent	0.808	0.009	-1.432	0.007	-1.424
Catalase activity	Location	mean_degree	Catalase activity	pvalue	0.001	0.928	0	0.928	0
Catalase activity	Location	nodenumber	Catalase activity	coefficent	0.808	-0.009	-1.515	-0.007	-1.522
Catalase activity	Location	nodenumber	Catalase activity	pvalue	0.001	0.928	0	0.928	0
Catalase activity	Location	observed_alpha	Catalase activity	coefficent	1.616	0.06	-0.791	0.049	-0.743
Catalase activity	Location	observed_alpha	Catalase activity	pvalue	0.001	1.737	0.36	1.737	0.293
Catalase activity	Location	transitivity	Catalase activity	coefficent	0.808	0.189	-0.296	0.152	-0.144
Catalase activity	Location	transitivity	Catalase activity	pvalue	0.001	0.226	0.286	0.241	0.58
Catalase activity	Location	vulnerability	Catalase activity	coefficent	0.808	-0.043	-1.531	-0.035	-1.566
Catalase activity	Location	vulnerability	Catalase activity	pvalue	0.001	0.61	0	0.609	0
TEWL	Location	TEWL	assortativity	coefficent	-0.55	-0.05	0.479	0.027	0.506
TEWL	Location	TEWL	assortativity	pvalue	0.028	0.702	0.072	0.71	0.044
TEWL	Location	TEWL	average_path	coefficent	1.331	-0.32	0.932	-0.426	0.506
TEWL	Location	TEWL	average_path	pvalue	0	0.026	0	0.049	0.044
TEWL	Location	TEWL	chao1	coefficent	-0.356	0.213	0.582	-0.076	0.506
TEWL	Location	TEWL	chao1	pvalue	0.164	0.109	0.014	0.331	0.044
TEWL	Location	TEWL	diameter	coefficent	0.793	-0.307	0.75	-0.243	0.506
TEWL	Location	TEWL	diameter	pvalue	0.001	0.019	0.001	0.03	0.044
TEWL	Location	TEWL	diversity_coverage	coefficent	0.132	0.03	0.502	0.004	0.506
TEWL	Location	TEWL	diversity_coverage	pvalue	0.61	0.771	0.05	0.789	0.044
TEWL	Location	TEWL	diversity_fisher	coefficent	-0.342	0.206	0.577	-0.07	0.506
TEWL	Location	TEWL	diversity_fisher	pvalue	0.183	0.111	0.011	0.316	0.044
TEWL	Location	TEWL	diversity_gini_simpson	coefficent	0.193	0.021	0.502	0.004	0.506
TEWL	Location	TEWL	diversity_gini_simpson	pvalue	0.456	0.818	0.051	0.813	0.044
TEWL	Location	TEWL	diversity_inverse_simpson	coefficent	0.12	0.051	0.5	0.006	0.506
TEWL	Location	TEWL	diversity_inverse_simpson	pvalue	0.645	0.602	0.049	0.706	0.044
TEWL	Location	TEWL	diversity_shannon	coefficent	0.02	0.089	0.505	0.002	0.506
TEWL	Location	TEWL	diversity_shannon	pvalue	0.939	0.409	0.045	0.939	0.044
TEWL	Location	TEWL	edgenumber	coefficent	-1.568	0.071	0.618	-0.111	0.506
TEWL	Location	TEWL	edgenumber	pvalue	0	0.684	0.032	0.683	0.044
TEWL	Location	TEWL	evenness_bulla	coefficent	0.08	0.025	0.504	0.002	0.506
TEWL	Location	TEWL	evenness_bulla	pvalue	0.76	0.836	0.047	0.868	0.044
TEWL	Location	TEWL	evenness_camargo	coefficent	0.152	0.064	0.497	0.01	0.506
TEWL	Location	TEWL	evenness_camargo	pvalue	0.559	0.558	0.051	0.698	0.044
TEWL	Location	TEWL	evenness_evar	coefficent	-0.121	0.202	0.531	-0.024	0.506
TEWL	Location	TEWL	evenness_evar	pvalue	0.642	0.118	0.026	0.662	0.044
TEWL	Location	TEWL	evenness_pielou	coefficent	0.196	0.023	0.502	0.005	0.506
TEWL	Location	TEWL	evenness_pielou	pvalue	0.45	0.831	0.051	0.834	0.044
TEWL	Location	TEWL	evenness_simpson	coefficent	0.356	-0.082	0.536	-0.029	0.506
TEWL	Location	TEWL	evenness_simpson	pvalue	0.164	0.501	0.031	0.532	0.044
TEWL	Location	TEWL	mean_betweenness	coefficent	-1.087	-0.21	0.278	0.228	0.506
TEWL	Location	TEWL	mean_betweenness	pvalue	0	0.113	0.374	0.18	0.044
TEWL	Location	TEWL	mean_degree	coefficent	-1.424	0.08	0.62	-0.113	0.506
TEWL	Location	TEWL	mean_degree	pvalue	0	0.627	0.019	0.627	0.044
TEWL	Location	TEWL	nodenumber	coefficent	-1.522	-0.043	0.44	0.066	0.506
TEWL	Location	TEWL	nodenumber	pvalue	0	0.814	0.188	0.815	0.044
TEWL	Location	TEWL	observed_alpha	coefficent	-0.743	0.482	1.192	-0.179	1.013
TEWL	Location	TEWL	observed_alpha	pvalue	0.293	0.128	0.016	0.537	0.088
TEWL	Location	TEWL	transitivity	coefficent	-0.144	-0.004	0.506	0.001	0.506
TEWL	Location	TEWL	transitivity	pvalue	0.58	0.971	0.04	0.971	0.044
TEWL	Location	TEWL	vulnerability	coefficent	-1.566	0.169	0.77	-0.264	0.506
TEWL	Location	TEWL	vulnerability	pvalue	0	0.333	0.009	0.332	0.044
TEWL	Location	assortativity	TEWL	coefficent	0.506	-0.049	-0.525	-0.025	-0.55
TEWL	Location	assortativity	TEWL	pvalue	0.044	0.707	0.037	0.71	0.028
TEWL	Location	average_path	TEWL	coefficent	0.506	-0.188	1.427	-0.095	1.331
TEWL	Location	average_path	TEWL	pvalue	0.044	0.013	0	0.035	0
TEWL	Location	chao1	TEWL	coefficent	0.506	0.22	-0.468	0.112	-0.356
TEWL	Location	chao1	TEWL	pvalue	0.044	0.133	0.079	0.173	0.164
TEWL	Location	diameter	TEWL	coefficent	0.506	-0.276	0.933	-0.14	0.793
TEWL	Location	diameter	TEWL	pvalue	0.044	0.005	0	0.076	0.001
TEWL	Location	diversity_coverage	TEWL	coefficent	0.506	0.032	0.116	0.016	0.132
TEWL	Location	diversity_coverage	TEWL	pvalue	0.044	0.773	0.669	0.765	0.61
TEWL	Location	diversity_fisher	TEWL	coefficent	0.506	0.213	-0.45	0.108	-0.342
TEWL	Location	diversity_fisher	TEWL	pvalue	0.044	0.095	0.071	0.09	0.183
TEWL	Location	diversity_gini_simpson	TEWL	coefficent	0.506	0.023	0.181	0.011	0.193
TEWL	Location	diversity_gini_simpson	TEWL	pvalue	0.044	0.816	0.507	0.811	0.456
TEWL	Location	diversity_inverse_simpson	TEWL	coefficent	0.506	0.055	0.092	0.028	0.12
TEWL	Location	diversity_inverse_simpson	TEWL	pvalue	0.044	0.606	0.736	0.595	0.645
TEWL	Location	diversity_shannon	TEWL	coefficent	0.506	0.096	-0.029	0.048	0.02
TEWL	Location	diversity_shannon	TEWL	pvalue	0.044	0.396	0.915	0.362	0.939
TEWL	Location	edgenumber	TEWL	coefficent	0.506	0.028	-1.583	0.014	-1.568
TEWL	Location	edgenumber	TEWL	pvalue	0.044	0.678	0	0.659	0
TEWL	Location	evenness_bulla	TEWL	coefficent	0.506	0.027	0.066	0.014	0.08
TEWL	Location	evenness_bulla	TEWL	pvalue	0.044	0.833	0.802	0.831	0.76
TEWL	Location	evenness_camargo	TEWL	coefficent	0.506	0.068	0.117	0.035	0.152
TEWL	Location	evenness_camargo	TEWL	pvalue	0.044	0.568	0.649	0.573	0.559
TEWL	Location	evenness_evar	TEWL	coefficent	0.506	0.216	-0.23	0.109	-0.121
TEWL	Location	evenness_evar	TEWL	pvalue	0.044	0.088	0.36	0.067	0.642
TEWL	Location	evenness_pielou	TEWL	coefficent	0.506	0.025	0.183	0.012	0.196
TEWL	Location	evenness_pielou	TEWL	pvalue	0.044	0.831	0.495	0.828	0.45
TEWL	Location	evenness_simpson	TEWL	coefficent	0.506	-0.085	0.399	-0.043	0.356
TEWL	Location	evenness_simpson	TEWL	pvalue	0.044	0.48	0.12	0.491	0.164
TEWL	Location	mean_betweenness	TEWL	coefficent	0.506	-0.157	-1.008	-0.08	-1.087
TEWL	Location	mean_betweenness	TEWL	pvalue	0.044	0.103	0	0.214	0
TEWL	Location	mean_degree	TEWL	coefficent	0.506	0.041	-1.445	0.021	-1.424
TEWL	Location	mean_degree	TEWL	pvalue	0.044	0.62	0	0.595	0
TEWL	Location	nodenumber	TEWL	coefficent	0.506	-0.019	-1.512	-0.01	-1.522
TEWL	Location	nodenumber	TEWL	pvalue	0.044	0.816	0	0.822	0
TEWL	Location	observed_alpha	TEWL	coefficent	1.013	0.497	-0.995	0.252	-0.743
TEWL	Location	observed_alpha	TEWL	pvalue	0.088	0.102	0.085	0.134	0.293
TEWL	Location	transitivity	TEWL	coefficent	0.506	-0.005	-0.141	-0.002	-0.144
TEWL	Location	transitivity	TEWL	pvalue	0.044	0.971	0.588	0.971	0.58
TEWL	Location	vulnerability	TEWL	coefficent	0.506	0.068	-1.6	0.034	-1.566
TEWL	Location	vulnerability	TEWL	pvalue	0.044	0.318	0	0.303	0
Total antioxidant capacity	Location	Total antioxidant capacity	assortativity	coefficent	-0.55	0.108	-0.42	-0.059	-0.48
Total antioxidant capacity	Location	Total antioxidant capacity	assortativity	pvalue	0.028	0.403	0.116	0.437	0.058
Total antioxidant capacity	Location	Total antioxidant capacity	average_path	coefficent	1.331	-0.266	-0.125	-0.354	-0.48
Total antioxidant capacity	Location	Total antioxidant capacity	average_path	pvalue	0	0.118	0.718	0.13	0.058
Total antioxidant capacity	Location	Total antioxidant capacity	chao1	coefficent	-0.356	0.049	-0.462	-0.017	-0.48
Total antioxidant capacity	Location	Total antioxidant capacity	chao1	pvalue	0.164	0.73	0.076	0.75	0.058
Total antioxidant capacity	Location	Total antioxidant capacity	diameter	coefficent	0.793	-0.15	-0.361	-0.119	-0.48
Total antioxidant capacity	Location	Total antioxidant capacity	diameter	pvalue	0.001	0.345	0.11	0.362	0.058
Total antioxidant capacity	Location	Total antioxidant capacity	diversity_coverage	coefficent	0.132	0.041	-0.485	0.005	-0.48
Total antioxidant capacity	Location	Total antioxidant capacity	diversity_coverage	pvalue	0.61	0.749	0.053	0.761	0.058
Total antioxidant capacity	Location	Total antioxidant capacity	diversity_fisher	coefficent	-0.342	0.098	-0.446	-0.034	-0.48
Total antioxidant capacity	Location	Total antioxidant capacity	diversity_fisher	pvalue	0.183	0.533	0.09	0.585	0.058
Total antioxidant capacity	Location	Total antioxidant capacity	diversity_gini_simpson	coefficent	0.193	0.064	-0.492	0.012	-0.48
Total antioxidant capacity	Location	Total antioxidant capacity	diversity_gini_simpson	pvalue	0.456	0.538	0.049	0.604	0.058
Total antioxidant capacity	Location	Total antioxidant capacity	diversity_inverse_simpson	coefficent	0.12	0.078	-0.489	0.009	-0.48
Total antioxidant capacity	Location	Total antioxidant capacity	diversity_inverse_simpson	pvalue	0.645	0.501	0.051	0.661	0.058
Total antioxidant capacity	Location	Total antioxidant capacity	diversity_shannon	coefficent	0.02	0.074	-0.481	0.001	-0.48
Total antioxidant capacity	Location	Total antioxidant capacity	diversity_shannon	pvalue	0.939	0.553	0.056	0.938	0.058
Total antioxidant capacity	Location	Total antioxidant capacity	edgenumber	coefficent	-1.568	0.402	0.152	-0.631	-0.48
Total antioxidant capacity	Location	Total antioxidant capacity	edgenumber	pvalue	0	0.067	0.728	0.071	0.058
Total antioxidant capacity	Location	Total antioxidant capacity	evenness_bulla	coefficent	0.08	0.06	-0.484	0.005	-0.48
Total antioxidant capacity	Location	Total antioxidant capacity	evenness_bulla	pvalue	0.76	0.602	0.054	0.739	0.058
Total antioxidant capacity	Location	Total antioxidant capacity	evenness_camargo	coefficent	0.152	-0.064	-0.47	-0.01	-0.48
Total antioxidant capacity	Location	Total antioxidant capacity	evenness_camargo	pvalue	0.559	0.646	0.059	0.749	0.058
Total antioxidant capacity	Location	Total antioxidant capacity	evenness_evar	coefficent	-0.121	0.14	-0.463	-0.017	-0.48
Total antioxidant capacity	Location	Total antioxidant capacity	evenness_evar	pvalue	0.642	0.336	0.065	0.672	0.058
Total antioxidant capacity	Location	Total antioxidant capacity	evenness_pielou	coefficent	0.196	0.067	-0.493	0.013	-0.48
Total antioxidant capacity	Location	Total antioxidant capacity	evenness_pielou	pvalue	0.45	0.549	0.049	0.559	0.058
Total antioxidant capacity	Location	Total antioxidant capacity	evenness_simpson	coefficent	0.356	0.073	-0.506	0.026	-0.48
Total antioxidant capacity	Location	Total antioxidant capacity	evenness_simpson	pvalue	0.164	0.564	0.047	0.558	0.058
Total antioxidant capacity	Location	Total antioxidant capacity	mean_betweenness	coefficent	-1.087	0.099	-0.372	-0.108	-0.48
Total antioxidant capacity	Location	Total antioxidant capacity	mean_betweenness	pvalue	0	0.399	0.185	0.407	0.058
Total antioxidant capacity	Location	Total antioxidant capacity	mean_degree	coefficent	-1.424	0.271	-0.094	-0.385	-0.48
Total antioxidant capacity	Location	Total antioxidant capacity	mean_degree	pvalue	0	0.19	0.812	0.188	0.058
Total antioxidant capacity	Location	Total antioxidant capacity	nodenumber	coefficent	-1.522	0.488	0.264	-0.743	-0.48
Total antioxidant capacity	Location	Total antioxidant capacity	nodenumber	pvalue	0	0.017	0.488	0.022	0.058
Total antioxidant capacity	Location	Total antioxidant capacity	observed_alpha	coefficent	-0.743	0.165	-0.898	-0.061	-0.959
Total antioxidant capacity	Location	Total antioxidant capacity	observed_alpha	pvalue	0.293	1.221	0.185	1.285	0.115
Total antioxidant capacity	Location	Total antioxidant capacity	transitivity	coefficent	-0.144	0.217	-0.448	-0.031	-0.48
Total antioxidant capacity	Location	Total antioxidant capacity	transitivity	pvalue	0.58	0.119	0.071	0.584	0.058
Total antioxidant capacity	Location	Total antioxidant capacity	vulnerability	coefficent	-1.566	0.299	-0.012	-0.467	-0.48
Total antioxidant capacity	Location	Total antioxidant capacity	vulnerability	pvalue	0	0.164	0.978	0.171	0.058
Total antioxidant capacity	Location	assortativity	Total antioxidant capacity	coefficent	-0.48	0.105	-0.5	-0.051	-0.55
Total antioxidant capacity	Location	assortativity	Total antioxidant capacity	pvalue	0.058	0.402	0.047	0.421	0.028
Total antioxidant capacity	Location	average_path	Total antioxidant capacity	coefficent	-0.48	-0.155	1.257	0.074	1.331
Total antioxidant capacity	Location	average_path	Total antioxidant capacity	pvalue	0.058	0.118	0	0.196	0
Total antioxidant capacity	Location	chao1	Total antioxidant capacity	coefficent	-0.48	0.05	-0.332	-0.024	-0.356
Total antioxidant capacity	Location	chao1	Total antioxidant capacity	pvalue	0.058	0.736	0.182	0.737	0.164
Total antioxidant capacity	Location	diameter	Total antioxidant capacity	coefficent	-0.48	-0.134	0.729	0.064	0.793
Total antioxidant capacity	Location	diameter	Total antioxidant capacity	pvalue	0.058	0.361	0.004	0.469	0.001
Total antioxidant capacity	Location	diversity_coverage	Total antioxidant capacity	coefficent	-0.48	0.043	0.153	-0.021	0.132
Total antioxidant capacity	Location	diversity_coverage	Total antioxidant capacity	pvalue	0.058	0.759	0.545	0.757	0.61
Total antioxidant capacity	Location	diversity_fisher	Total antioxidant capacity	coefficent	-0.48	0.102	-0.293	-0.049	-0.342
Total antioxidant capacity	Location	diversity_fisher	Total antioxidant capacity	pvalue	0.058	0.541	0.257	0.545	0.183
Total antioxidant capacity	Location	diversity_gini_simpson	Total antioxidant capacity	coefficent	-0.48	0.067	0.225	-0.032	0.193
Total antioxidant capacity	Location	diversity_gini_simpson	Total antioxidant capacity	pvalue	0.058	0.55	0.382	0.553	0.456
Total antioxidant capacity	Location	diversity_inverse_simpson	Total antioxidant capacity	coefficent	-0.48	0.083	0.159	-0.04	0.12
Total antioxidant capacity	Location	diversity_inverse_simpson	Total antioxidant capacity	pvalue	0.058	0.532	0.522	0.537	0.645
Total antioxidant capacity	Location	diversity_shannon	Total antioxidant capacity	coefficent	-0.48	0.079	0.058	-0.038	0.02
Total antioxidant capacity	Location	diversity_shannon	Total antioxidant capacity	pvalue	0.058	0.573	0.817	0.574	0.939
Total antioxidant capacity	Location	edgenumber	Total antioxidant capacity	coefficent	-0.48	0.16	-1.492	-0.077	-1.568
Total antioxidant capacity	Location	edgenumber	Total antioxidant capacity	pvalue	0.058	0.057	0	0.139	0
Total antioxidant capacity	Location	evenness_bulla	Total antioxidant capacity	coefficent	-0.48	0.064	0.11	-0.03	0.08
Total antioxidant capacity	Location	evenness_bulla	Total antioxidant capacity	pvalue	0.058	0.631	0.648	0.64	0.76
Total antioxidant capacity	Location	evenness_camargo	Total antioxidant capacity	coefficent	-0.48	-0.068	0.119	0.033	0.152
Total antioxidant capacity	Location	evenness_camargo	Total antioxidant capacity	pvalue	0.058	0.642	0.634	0.666	0.559
Total antioxidant capacity	Location	evenness_evar	Total antioxidant capacity	coefficent	-0.48	0.149	-0.05	-0.071	-0.121
Total antioxidant capacity	Location	evenness_evar	Total antioxidant capacity	pvalue	0.058	0.336	0.854	0.381	0.642
Total antioxidant capacity	Location	evenness_pielou	Total antioxidant capacity	coefficent	-0.48	0.071	0.23	-0.034	0.196
Total antioxidant capacity	Location	evenness_pielou	Total antioxidant capacity	pvalue	0.058	0.579	0.347	0.585	0.45
Total antioxidant capacity	Location	evenness_simpson	Total antioxidant capacity	coefficent	-0.48	0.075	0.392	-0.036	0.356
Total antioxidant capacity	Location	evenness_simpson	Total antioxidant capacity	pvalue	0.058	0.586	0.116	0.6	0.164
Total antioxidant capacity	Location	mean_betweenness	Total antioxidant capacity	coefficent	-0.48	0.074	-1.052	-0.035	-1.087
Total antioxidant capacity	Location	mean_betweenness	Total antioxidant capacity	pvalue	0.058	0.371	0	0.416	0
Total antioxidant capacity	Location	mean_degree	Total antioxidant capacity	coefficent	-0.48	0.139	-1.358	-0.067	-1.424
Total antioxidant capacity	Location	mean_degree	Total antioxidant capacity	pvalue	0.058	0.185	0	0.238	0
Total antioxidant capacity	Location	nodenumber	Total antioxidant capacity	coefficent	-0.48	0.213	-1.42	-0.102	-1.522
Total antioxidant capacity	Location	nodenumber	Total antioxidant capacity	pvalue	0.058	0.002	0	0.097	0
Total antioxidant capacity	Location	observed_alpha	Total antioxidant capacity	coefficent	-0.959	0.169	-0.661	-0.081	-0.743
Total antioxidant capacity	Location	observed_alpha	Total antioxidant capacity	pvalue	0.115	1.232	0.396	1.231	0.293
Total antioxidant capacity	Location	transitivity	Total antioxidant capacity	coefficent	-0.48	0.23	-0.034	-0.11	-0.144
Total antioxidant capacity	Location	transitivity	Total antioxidant capacity	pvalue	0.058	0.137	0.899	0.201	0.58
Total antioxidant capacity	Location	vulnerability	Total antioxidant capacity	coefficent	-0.48	0.119	-1.508	-0.057	-1.566
Total antioxidant capacity	Location	vulnerability	Total antioxidant capacity	pvalue	0.058	0.152	0	0.205	0
SCTE activity	Location	SCTE activity	assortativity	coefficent	-0.55	0.16	-0.283	-0.088	-0.371
SCTE activity	Location	SCTE activity	assortativity	pvalue	0.028	0.21	0.278	0.325	0.147
SCTE activity	Location	SCTE activity	average_path	coefficent	1.331	-0.325	0.061	-0.432	-0.371
SCTE activity	Location	SCTE activity	average_path	pvalue	0	0.043	0.863	0.058	0.147
SCTE activity	Location	SCTE activity	chao1	coefficent	-0.356	0.042	-0.356	-0.015	-0.371
SCTE activity	Location	SCTE activity	chao1	pvalue	0.164	0.775	0.176	0.79	0.147
SCTE activity	Location	SCTE activity	diameter	coefficent	0.793	-0.154	-0.249	-0.122	-0.371
SCTE activity	Location	SCTE activity	diameter	pvalue	0.001	0.285	0.266	0.319	0.147
SCTE activity	Location	SCTE activity	diversity_coverage	coefficent	0.132	0.043	-0.377	0.006	-0.371
SCTE activity	Location	SCTE activity	diversity_coverage	pvalue	0.61	0.742	0.14	0.753	0.147
SCTE activity	Location	SCTE activity	diversity_fisher	coefficent	-0.342	0.087	-0.342	-0.03	-0.371
SCTE activity	Location	SCTE activity	diversity_fisher	pvalue	0.183	0.592	0.203	0.633	0.147
SCTE activity	Location	SCTE activity	diversity_gini_simpson	coefficent	0.193	0.032	-0.377	0.006	-0.371
SCTE activity	Location	SCTE activity	diversity_gini_simpson	pvalue	0.456	0.778	0.14	0.784	0.147
SCTE activity	Location	SCTE activity	diversity_inverse_simpson	coefficent	0.12	0.06	-0.378	0.007	-0.371
SCTE activity	Location	SCTE activity	diversity_inverse_simpson	pvalue	0.645	0.627	0.137	0.696	0.147
SCTE activity	Location	SCTE activity	diversity_shannon	coefficent	0.02	0.03	-0.372	0.001	-0.371
SCTE activity	Location	SCTE activity	diversity_shannon	pvalue	0.939	0.815	0.145	0.938	0.147
SCTE activity	Location	SCTE activity	edgenumber	coefficent	-1.568	0.472	0.369	-0.74	-0.371
SCTE activity	Location	SCTE activity	edgenumber	pvalue	0	0.036	0.425	0.042	0.147
SCTE activity	Location	SCTE activity	evenness_bulla	coefficent	0.08	-0.033	-0.369	-0.003	-0.371
SCTE activity	Location	SCTE activity	evenness_bulla	pvalue	0.76	0.756	0.15	0.847	0.147
SCTE activity	Location	SCTE activity	evenness_camargo	coefficent	0.152	-0.053	-0.363	-0.008	-0.371
SCTE activity	Location	SCTE activity	evenness_camargo	pvalue	0.559	0.692	0.15	0.76	0.147
SCTE activity	Location	SCTE activity	evenness_evar	coefficent	-0.121	0.105	-0.359	-0.013	-0.371
SCTE activity	Location	SCTE activity	evenness_evar	pvalue	0.642	0.49	0.163	0.698	0.147
SCTE activity	Location	SCTE activity	evenness_pielou	coefficent	0.196	0.014	-0.374	0.003	-0.371
SCTE activity	Location	SCTE activity	evenness_pielou	pvalue	0.45	0.905	0.144	0.902	0.147
SCTE activity	Location	SCTE activity	evenness_simpson	coefficent	0.356	0.048	-0.388	0.017	-0.371
SCTE activity	Location	SCTE activity	evenness_simpson	pvalue	0.164	0.711	0.141	0.7	0.147
SCTE activity	Location	SCTE activity	mean_betweenness	coefficent	-1.087	0.079	-0.285	-0.086	-0.371
SCTE activity	Location	SCTE activity	mean_betweenness	pvalue	0	0.557	0.344	0.561	0.147
SCTE activity	Location	SCTE activity	mean_degree	coefficent	-1.424	0.341	0.115	-0.486	-0.371
SCTE activity	Location	SCTE activity	mean_degree	pvalue	0	0.091	0.776	0.094	0.147
SCTE activity	Location	SCTE activity	nodenumber	coefficent	-1.522	0.521	0.422	-0.794	-0.371
SCTE activity	Location	SCTE activity	nodenumber	pvalue	0	0.017	0.329	0.023	0.147
SCTE activity	Location	SCTE activity	observed_alpha	coefficent	-0.743	0.157	-0.684	-0.058	-0.742
SCTE activity	Location	SCTE activity	observed_alpha	pvalue	0.293	1.262	0.414	1.324	0.293
SCTE activity	Location	SCTE activity	transitivity	coefficent	-0.144	0.287	-0.33	-0.041	-0.371
SCTE activity	Location	SCTE activity	transitivity	pvalue	0.58	0.019	0.18	0.587	0.147
SCTE activity	Location	SCTE activity	vulnerability	coefficent	-1.566	0.379	0.222	-0.593	-0.371
SCTE activity	Location	SCTE activity	vulnerability	pvalue	0	0.084	0.629	0.092	0.147
SCTE activity	Location	assortativity	SCTE activity	coefficent	-0.371	0.153	-0.493	-0.057	-0.55
SCTE activity	Location	assortativity	SCTE activity	pvalue	0.147	0.23	0.038	0.371	0.028
SCTE activity	Location	average_path	SCTE activity	coefficent	-0.371	-0.185	1.263	0.069	1.331
SCTE activity	Location	average_path	SCTE activity	pvalue	0.147	0.033	0	0.184	0
SCTE activity	Location	chao1	SCTE activity	coefficent	-0.371	0.042	-0.341	-0.016	-0.356
SCTE activity	Location	chao1	SCTE activity	pvalue	0.147	0.777	0.167	0.78	0.164
SCTE activity	Location	diameter	SCTE activity	coefficent	-0.371	-0.134	0.743	0.05	0.793
SCTE activity	Location	diameter	SCTE activity	pvalue	0.147	0.317	0.002	0.486	0.001
SCTE activity	Location	diversity_coverage	SCTE activity	coefficent	-0.371	0.044	0.149	-0.016	0.132
SCTE activity	Location	diversity_coverage	SCTE activity	pvalue	0.147	0.749	0.555	0.753	0.61
SCTE activity	Location	diversity_fisher	SCTE activity	coefficent	-0.371	0.087	-0.309	-0.032	-0.342
SCTE activity	Location	diversity_fisher	SCTE activity	pvalue	0.147	0.59	0.223	0.597	0.183
SCTE activity	Location	diversity_gini_simpson	SCTE activity	coefficent	-0.371	0.032	0.205	-0.012	0.193
SCTE activity	Location	diversity_gini_simpson	SCTE activity	pvalue	0.147	0.78	0.428	0.782	0.456
SCTE activity	Location	diversity_inverse_simpson	SCTE activity	coefficent	-0.371	0.062	0.143	-0.023	0.12
SCTE activity	Location	diversity_inverse_simpson	SCTE activity	pvalue	0.147	0.641	0.569	0.654	0.645
SCTE activity	Location	diversity_shannon	SCTE activity	coefficent	-0.371	0.032	0.032	-0.012	0.02
SCTE activity	Location	diversity_shannon	SCTE activity	pvalue	0.147	0.817	0.901	0.816	0.939
SCTE activity	Location	edgenumber	SCTE activity	coefficent	-0.371	0.183	-1.5	-0.068	-1.568
SCTE activity	Location	edgenumber	SCTE activity	pvalue	0.147	0.018	0	0.162	0
SCTE activity	Location	evenness_bulla	SCTE activity	coefficent	-0.371	-0.034	0.067	0.013	0.08
SCTE activity	Location	evenness_bulla	SCTE activity	pvalue	0.147	0.749	0.791	0.753	0.76
SCTE activity	Location	evenness_camargo	SCTE activity	coefficent	-0.371	-0.055	0.131	0.02	0.152
SCTE activity	Location	evenness_camargo	SCTE activity	pvalue	0.147	0.691	0.609	0.715	0.559
SCTE activity	Location	evenness_evar	SCTE activity	coefficent	-0.371	0.108	-0.081	-0.04	-0.121
SCTE activity	Location	evenness_evar	SCTE activity	pvalue	0.147	0.476	0.76	0.498	0.642
SCTE activity	Location	evenness_pielou	SCTE activity	coefficent	-0.371	0.015	0.201	-0.005	0.196
SCTE activity	Location	evenness_pielou	SCTE activity	pvalue	0.147	0.906	0.421	0.906	0.45
SCTE activity	Location	evenness_simpson	SCTE activity	coefficent	-0.371	0.048	0.374	-0.018	0.356
SCTE activity	Location	evenness_simpson	SCTE activity	pvalue	0.147	0.723	0.131	0.737	0.164
SCTE activity	Location	mean_betweenness	SCTE activity	coefficent	-0.371	0.057	-1.066	-0.021	-1.087
SCTE activity	Location	mean_betweenness	SCTE activity	pvalue	0.147	0.531	0	0.555	0
SCTE activity	Location	mean_degree	SCTE activity	coefficent	-0.371	0.171	-1.361	-0.064	-1.424
SCTE activity	Location	mean_degree	SCTE activity	pvalue	0.147	0.068	0	0.197	0
SCTE activity	Location	nodenumber	SCTE activity	coefficent	-0.371	0.222	-1.439	-0.082	-1.522
SCTE activity	Location	nodenumber	SCTE activity	pvalue	0.147	0.002	0	0.156	0
SCTE activity	Location	observed_alpha	SCTE activity	coefficent	-0.742	0.157	-0.684	-0.058	-0.743
SCTE activity	Location	observed_alpha	SCTE activity	pvalue	0.293	1.258	0.349	1.263	0.293
SCTE activity	Location	transitivity	SCTE activity	coefficent	-0.371	0.295	-0.034	-0.11	-0.144
SCTE activity	Location	transitivity	SCTE activity	pvalue	0.147	0.03	0.892	0.204	0.58
SCTE activity	Location	vulnerability	SCTE activity	coefficent	-0.371	0.148	-1.511	-0.055	-1.566
SCTE activity	Location	vulnerability	SCTE activity	pvalue	0.147	0.057	0	0.193	0
Cholesterol	Location	Cholesterol	assortativity	coefficent	-0.55	0.085	-0.504	-0.047	-0.551
Cholesterol	Location	Cholesterol	assortativity	pvalue	0.028	0.583	0.053	0.575	0.028
Cholesterol	Location	Cholesterol	average_path	coefficent	1.331	-0.426	0.017	-0.568	-0.551
Cholesterol	Location	Cholesterol	average_path	pvalue	0	0.005	0.954	0.004	0.028
Cholesterol	Location	Cholesterol	chao1	coefficent	-0.356	0.201	-0.479	-0.071	-0.551
Cholesterol	Location	Cholesterol	chao1	pvalue	0.164	0.081	0.067	0.303	0.028
Cholesterol	Location	Cholesterol	diameter	coefficent	0.793	0.083	-0.617	0.066	-0.551
Cholesterol	Location	Cholesterol	diameter	pvalue	0.001	0.56	0.013	0.588	0.028
Cholesterol	Location	Cholesterol	diversity_coverage	coefficent	0.132	0.215	-0.579	0.028	-0.551
Cholesterol	Location	Cholesterol	diversity_coverage	pvalue	0.61	0.04	0.017	0.624	0.028
Cholesterol	Location	Cholesterol	diversity_fisher	coefficent	-0.342	0.193	-0.485	-0.066	-0.551
Cholesterol	Location	Cholesterol	diversity_fisher	pvalue	0.183	0.117	0.063	0.326	0.028
Cholesterol	Location	Cholesterol	diversity_gini_simpson	coefficent	0.193	0.144	-0.578	0.028	-0.551
Cholesterol	Location	Cholesterol	diversity_gini_simpson	pvalue	0.456	0.182	0.019	0.526	0.028
Cholesterol	Location	Cholesterol	diversity_inverse_simpson	coefficent	0.12	0.159	-0.57	0.019	-0.551
Cholesterol	Location	Cholesterol	diversity_inverse_simpson	pvalue	0.645	0.154	0.02	0.657	0.028
Cholesterol	Location	Cholesterol	diversity_shannon	coefficent	0.02	0.145	-0.553	0.003	-0.551
Cholesterol	Location	Cholesterol	diversity_shannon	pvalue	0.939	0.223	0.025	0.939	0.028
Cholesterol	Location	Cholesterol	edgenumber	coefficent	-1.568	0.486	0.212	-0.762	-0.551
Cholesterol	Location	Cholesterol	edgenumber	pvalue	0	0.018	0.606	0.02	0.028
Cholesterol	Location	Cholesterol	evenness_bulla	coefficent	0.08	0.001	-0.551	0	-0.551
Cholesterol	Location	Cholesterol	evenness_bulla	pvalue	0.76	0.996	0.027	0.996	0.028
Cholesterol	Location	Cholesterol	evenness_camargo	coefficent	0.152	0.043	-0.557	0.007	-0.551
Cholesterol	Location	Cholesterol	evenness_camargo	pvalue	0.559	0.746	0.026	0.804	0.028
Cholesterol	Location	Cholesterol	evenness_evar	coefficent	-0.121	0.126	-0.535	-0.015	-0.551
Cholesterol	Location	Cholesterol	evenness_evar	pvalue	0.642	0.343	0.033	0.673	0.028
Cholesterol	Location	Cholesterol	evenness_pielou	coefficent	0.196	0.095	-0.569	0.019	-0.551
Cholesterol	Location	Cholesterol	evenness_pielou	pvalue	0.45	0.411	0.021	0.58	0.028
Cholesterol	Location	Cholesterol	evenness_simpson	coefficent	0.356	0.045	-0.567	0.016	-0.551
Cholesterol	Location	Cholesterol	evenness_simpson	pvalue	0.164	0.729	0.028	0.738	0.028
Cholesterol	Location	Cholesterol	mean_betweenness	coefficent	-1.087	0.048	-0.498	-0.052	-0.551
Cholesterol	Location	Cholesterol	mean_betweenness	pvalue	0	0.753	0.093	0.749	0.028
Cholesterol	Location	Cholesterol	mean_degree	coefficent	-1.424	0.426	0.056	-0.607	-0.551
Cholesterol	Location	Cholesterol	mean_degree	pvalue	0	0.019	0.876	0.017	0.028
Cholesterol	Location	Cholesterol	nodenumber	coefficent	-1.522	0.277	-0.129	-0.422	-0.551
Cholesterol	Location	Cholesterol	nodenumber	pvalue	0	0.161	0.728	0.163	0.028
Cholesterol	Location	Cholesterol	observed_alpha	coefficent	-0.743	0.367	-0.965	-0.136	-1.101
Cholesterol	Location	Cholesterol	observed_alpha	pvalue	0.293	0.292	0.131	0.624	0.055
Cholesterol	Location	Cholesterol	transitivity	coefficent	-0.144	0.133	-0.532	-0.019	-0.551
Cholesterol	Location	Cholesterol	transitivity	pvalue	0.58	0.307	0.031	0.609	0.028
Cholesterol	Location	Cholesterol	vulnerability	coefficent	-1.566	0.481	0.203	-0.754	-0.551
Cholesterol	Location	Cholesterol	vulnerability	pvalue	0	0.02	0.615	0.018	0.028
Cholesterol	Location	assortativity	Cholesterol	coefficent	-0.551	0.085	-0.504	-0.047	-0.55
Cholesterol	Location	assortativity	Cholesterol	pvalue	0.028	0.583	0.07	0.597	0.028
Cholesterol	Location	average_path	Cholesterol	coefficent	-0.551	-0.254	1.192	0.14	1.331
Cholesterol	Location	average_path	Cholesterol	pvalue	0.028	0.004	0	0.088	0
Cholesterol	Location	chao1	Cholesterol	coefficent	-0.551	0.21	-0.24	-0.116	-0.356
Cholesterol	Location	chao1	Cholesterol	pvalue	0.028	0.093	0.322	0.147	0.164
Cholesterol	Location	diameter	Cholesterol	coefficent	-0.551	0.076	0.835	-0.042	0.793
Cholesterol	Location	diameter	Cholesterol	pvalue	0.028	0.565	0.002	0.552	0.001
Cholesterol	Location	diversity_coverage	Cholesterol	coefficent	-0.551	0.232	0.26	-0.128	0.132
Cholesterol	Location	diversity_coverage	Cholesterol	pvalue	0.028	0.106	0.33	0.179	0.61
Cholesterol	Location	diversity_fisher	Cholesterol	coefficent	-0.551	0.203	-0.23	-0.112	-0.342
Cholesterol	Location	diversity_fisher	Cholesterol	pvalue	0.028	0.118	0.358	0.166	0.183
Cholesterol	Location	diversity_gini_simpson	Cholesterol	coefficent	-0.551	0.155	0.278	-0.085	0.193
Cholesterol	Location	diversity_gini_simpson	Cholesterol	pvalue	0.028	0.259	0.313	0.308	0.456
Cholesterol	Location	diversity_inverse_simpson	Cholesterol	coefficent	-0.551	0.172	0.214	-0.095	0.12
Cholesterol	Location	diversity_inverse_simpson	Cholesterol	pvalue	0.028	0.226	0.412	0.279	0.645
Cholesterol	Location	diversity_shannon	Cholesterol	coefficent	-0.551	0.157	0.106	-0.086	0.02
Cholesterol	Location	diversity_shannon	Cholesterol	pvalue	0.028	0.256	0.688	0.289	0.939
Cholesterol	Location	edgenumber	Cholesterol	coefficent	-0.551	0.197	-1.46	-0.109	-1.568
Cholesterol	Location	edgenumber	Cholesterol	pvalue	0.028	0.007	0	0.093	0
Cholesterol	Location	evenness_bulla	Cholesterol	coefficent	-0.551	0.001	0.08	0	0.08
Cholesterol	Location	evenness_bulla	Cholesterol	pvalue	0.028	0.996	0.773	0.996	0.76
Cholesterol	Location	evenness_camargo	Cholesterol	coefficent	-0.551	0.046	0.177	-0.026	0.152
Cholesterol	Location	evenness_camargo	Cholesterol	pvalue	0.028	0.747	0.55	0.748	0.559
Cholesterol	Location	evenness_evar	Cholesterol	coefficent	-0.551	0.136	-0.046	-0.075	-0.121
Cholesterol	Location	evenness_evar	Cholesterol	pvalue	0.028	0.33	0.863	0.346	0.642
Cholesterol	Location	evenness_pielou	Cholesterol	coefficent	-0.551	0.102	0.252	-0.056	0.196
Cholesterol	Location	evenness_pielou	Cholesterol	pvalue	0.028	0.449	0.347	0.467	0.45
Cholesterol	Location	evenness_simpson	Cholesterol	coefficent	-0.551	0.048	0.383	-0.026	0.356
Cholesterol	Location	evenness_simpson	Cholesterol	pvalue	0.028	0.74	0.157	0.746	0.164
Cholesterol	Location	mean_betweenness	Cholesterol	coefficent	-0.551	0.037	-1.067	-0.02	-1.087
Cholesterol	Location	mean_betweenness	Cholesterol	pvalue	0.028	0.75	0	0.753	0
Cholesterol	Location	mean_degree	Cholesterol	coefficent	-0.551	0.223	-1.301	-0.123	-1.424
Cholesterol	Location	mean_degree	Cholesterol	pvalue	0.028	0.006	0	0.075	0
Cholesterol	Location	nodenumber	Cholesterol	coefficent	-0.551	0.123	-1.454	-0.068	-1.522
Cholesterol	Location	nodenumber	Cholesterol	pvalue	0.028	0.158	0	0.265	0
Cholesterol	Location	observed_alpha	Cholesterol	coefficent	-1.101	0.383	-0.532	-0.211	-0.743
Cholesterol	Location	observed_alpha	Cholesterol	pvalue	0.055	0.305	0.593	0.389	0.293
Cholesterol	Location	transitivity	Cholesterol	coefficent	-0.551	0.143	-0.065	-0.079	-0.144
Cholesterol	Location	transitivity	Cholesterol	pvalue	0.028	0.327	0.815	0.395	0.58
Cholesterol	Location	vulnerability	Cholesterol	coefficent	-0.551	0.196	-1.458	-0.108	-1.566
Cholesterol	Location	vulnerability	Cholesterol	pvalue	0.028	0.007	0	0.089	0
VE	Location	VE	assortativity	coefficent	-0.55	0.209	-0.217	-0.115	-0.332
VE	Location	VE	assortativity	pvalue	0.028	0.088	0.411	0.191	0.195
VE	Location	VE	average_path	coefficent	1.331	-0.538	0.385	-0.717	-0.332
VE	Location	VE	average_path	pvalue	0	0.001	0.186	0	0.195
VE	Location	VE	chao1	coefficent	-0.356	0.229	-0.251	-0.082	-0.332
VE	Location	VE	chao1	pvalue	0.164	0.023	0.323	0.255	0.195
VE	Location	VE	diameter	coefficent	0.793	-0.034	-0.305	-0.027	-0.332
VE	Location	VE	diameter	pvalue	0.001	0.788	0.243	0.783	0.195
VE	Location	VE	diversity_coverage	coefficent	0.132	0.334	-0.376	0.044	-0.332
VE	Location	VE	diversity_coverage	pvalue	0.61	0.001	0.12	0.619	0.195
VE	Location	VE	diversity_fisher	coefficent	-0.342	0.225	-0.256	-0.077	-0.332
VE	Location	VE	diversity_fisher	pvalue	0.183	0.054	0.323	0.296	0.195
VE	Location	VE	diversity_gini_simpson	coefficent	0.193	0.288	-0.388	0.055	-0.332
VE	Location	VE	diversity_gini_simpson	pvalue	0.456	0.002	0.118	0.474	0.195
VE	Location	VE	diversity_inverse_simpson	coefficent	0.12	0.3	-0.368	0.036	-0.332
VE	Location	VE	diversity_inverse_simpson	pvalue	0.645	0.002	0.133	0.654	0.195
VE	Location	VE	diversity_shannon	coefficent	0.02	0.262	-0.337	0.005	-0.332
VE	Location	VE	diversity_shannon	pvalue	0.939	0.013	0.172	0.94	0.195
VE	Location	VE	edgenumber	coefficent	-1.568	0.582	0.581	-0.914	-0.332
VE	Location	VE	edgenumber	pvalue	0	0.004	0.149	0.006	0.195
VE	Location	VE	evenness_bulla	coefficent	0.08	0.096	-0.34	0.008	-0.332
VE	Location	VE	evenness_bulla	pvalue	0.76	0.387	0.182	0.788	0.195
VE	Location	VE	evenness_camargo	coefficent	0.152	0.176	-0.359	0.027	-0.332
VE	Location	VE	evenness_camargo	pvalue	0.559	0.202	0.16	0.639	0.195
VE	Location	VE	evenness_evar	coefficent	-0.121	0.149	-0.314	-0.018	-0.332
VE	Location	VE	evenness_evar	pvalue	0.642	0.243	0.22	0.678	0.195
VE	Location	VE	evenness_pielou	coefficent	0.196	0.237	-0.379	0.046	-0.332
VE	Location	VE	evenness_pielou	pvalue	0.45	0.026	0.129	0.486	0.195
VE	Location	VE	evenness_simpson	coefficent	0.356	0.202	-0.404	0.072	-0.332
VE	Location	VE	evenness_simpson	pvalue	0.164	0.086	0.114	0.267	0.195
VE	Location	VE	mean_betweenness	coefficent	-1.087	-0.049	-0.386	0.054	-0.332
VE	Location	VE	mean_betweenness	pvalue	0	0.731	0.164	0.735	0.195
VE	Location	VE	mean_degree	coefficent	-1.424	0.513	0.398	-0.73	-0.332
VE	Location	VE	mean_degree	pvalue	0	0.008	0.286	0.009	0.195
VE	Location	VE	nodenumber	coefficent	-1.522	0.32	0.155	-0.487	-0.332
VE	Location	VE	nodenumber	pvalue	0	0.077	0.65	0.081	0.195
VE	Location	VE	observed_alpha	coefficent	-0.743	0.427	-0.506	-0.159	-0.665
VE	Location	VE	observed_alpha	pvalue	0.293	0.122	0.657	0.532	0.391
VE	Location	VE	transitivity	coefficent	-0.144	0.261	-0.295	-0.038	-0.332
VE	Location	VE	transitivity	pvalue	0.58	0.018	0.24	0.596	0.195
VE	Location	VE	vulnerability	coefficent	-1.566	0.557	0.54	-0.872	-0.332
VE	Location	VE	vulnerability	pvalue	0	0.007	0.172	0.007	0.195
VE	Location	assortativity	VE	coefficent	-0.332	0.198	-0.484	-0.066	-0.55
VE	Location	assortativity	VE	pvalue	0.195	0.117	0.046	0.316	0.028
VE	Location	average_path	VE	coefficent	-0.332	-0.304	1.23	0.101	1.331
VE	Location	average_path	VE	pvalue	0.195	0	0	0.196	0
VE	Location	chao1	VE	coefficent	-0.332	0.228	-0.28	-0.076	-0.356
VE	Location	chao1	VE	pvalue	0.195	0.046	0.257	0.284	0.164
VE	Location	diameter	VE	coefficent	-0.332	-0.029	0.783	0.01	0.793
VE	Location	diameter	VE	pvalue	0.195	0.787	0.002	0.796	0.001
VE	Location	diversity_coverage	VE	coefficent	-0.332	0.342	0.246	-0.114	0.132
VE	Location	diversity_coverage	VE	pvalue	0.195	0.007	0.33	0.236	0.61
VE	Location	diversity_fisher	VE	coefficent	-0.332	0.224	-0.267	-0.075	-0.342
VE	Location	diversity_fisher	VE	pvalue	0.195	0.048	0.279	0.263	0.183
VE	Location	diversity_gini_simpson	VE	coefficent	-0.332	0.293	0.29	-0.097	0.193
VE	Location	diversity_gini_simpson	VE	pvalue	0.195	0.015	0.266	0.255	0.456
VE	Location	diversity_inverse_simpson	VE	coefficent	-0.332	0.308	0.222	-0.102	0.12
VE	Location	diversity_inverse_simpson	VE	pvalue	0.195	0.014	0.379	0.252	0.645
VE	Location	diversity_shannon	VE	coefficent	-0.332	0.27	0.109	-0.09	0.02
VE	Location	diversity_shannon	VE	pvalue	0.195	0.019	0.667	0.242	0.939
VE	Location	edgenumber	VE	coefficent	-0.332	0.224	-1.494	-0.075	-1.568
VE	Location	edgenumber	VE	pvalue	0.195	0.001	0	0.221	0
VE	Location	evenness_bulla	VE	coefficent	-0.332	0.099	0.112	-0.033	0.08
VE	Location	evenness_bulla	VE	pvalue	0.195	0.369	0.675	0.433	0.76
VE	Location	evenness_camargo	VE	coefficent	-0.332	0.18	0.211	-0.06	0.152
VE	Location	evenness_camargo	VE	pvalue	0.195	0.181	0.444	0.343	0.559
VE	Location	evenness_evar	VE	coefficent	-0.332	0.152	-0.07	-0.051	-0.121
VE	Location	evenness_evar	VE	pvalue	0.195	0.217	0.782	0.35	0.642
VE	Location	evenness_pielou	VE	coefficent	-0.332	0.242	0.276	-0.08	0.196
VE	Location	evenness_pielou	VE	pvalue	0.195	0.041	0.283	0.262	0.45
VE	Location	evenness_simpson	VE	coefficent	-0.332	0.201	0.423	-0.067	0.356
VE	Location	evenness_simpson	VE	pvalue	0.195	0.133	0.096	0.337	0.164
VE	Location	mean_betweenness	VE	coefficent	-0.332	-0.036	-1.099	0.012	-1.087
VE	Location	mean_betweenness	VE	pvalue	0.195	0.735	0	0.732	0
VE	Location	mean_degree	VE	coefficent	-0.332	0.255	-1.339	-0.085	-1.424
VE	Location	mean_degree	VE	pvalue	0.195	0.002	0	0.203	0
VE	Location	nodenumber	VE	coefficent	-0.332	0.135	-1.477	-0.045	-1.522
VE	Location	nodenumber	VE	pvalue	0.195	0.078	0	0.328	0
VE	Location	observed_alpha	VE	coefficent	-0.665	0.424	-0.602	-0.141	-0.743
VE	Location	observed_alpha	VE	pvalue	0.391	0.118	0.455	0.539	0.293
VE	Location	transitivity	VE	coefficent	-0.332	0.267	-0.055	-0.089	-0.144
VE	Location	transitivity	VE	pvalue	0.195	0.024	0.823	0.241	0.58
VE	Location	vulnerability	VE	coefficent	-0.332	0.216	-1.494	-0.072	-1.566
VE	Location	vulnerability	VE	pvalue	0.195	0.001	0	0.222	0
